# Supplementary material for: Resistance Sources to Brown Blotch Disease (Pseudomonas tolaasii) in a Diverse Collection of Pleurotus Mushroom Strains
Source: Pathogens. 2019 Nov 9;8(4):227. doi: 10.3390/pathogens8040227 (PMC6963638; doi:10.3390/pathogens8040227)
Supplement: Supplementary file 1 [file pathogens-08-00227-s001.zip]

Archive with 3 entries (3 files):
- Supplementary Table S1.xlsx
- Supplementary Tables S2-S3.docx
- Supplementary Figure S1.docx
