# Supplementary material for: Resistance Sources to Brown Blotch Disease (Pseudomonas tolaasii) in a Diverse Collection of Pleurotus Mushroom Strains
Source: Pathogens. 2019 Nov 9;8(4):227. doi: 10.3390/pathogens8040227 (PMC6963638; doi:10.3390/pathogens8040227)
Supplement: Supplementary file 1 [file pathogens-08-00227-s001.zip › Supplementary Table S1.xlsx]

## Sheet: Pleurotus pulmonarius
Strain ID	Herbarium ID	Type	Species	Location
F1	CCMJ2161	Wild	Pleurotus pulmonarius	Yunnan, China
F10	CCMJ2170	Wild	Pleurotus pulmonarius	Yunnan, China
F108	CCMJ2053	Wild	Pleurotus pulmonarius	Jilin, China
F11	CCMJ2171	Wild	Pleurotus pulmonarius	Yunnan, China
F111	CCMJ2055	Wild	Pleurotus pulmonarius	Jilin, China
F122	CCMJ2172	Wild	Pleurotus pulmonarius	Yunnan, China
F13	CCMJ2173	Wild	Pleurotus pulmonarius	Yunnan, China
F14	CCMJ2176	Wild	Pleurotus pulmonarius	Yunnan, China
F17	CCMJ1784	Wild	Pleurotus pulmonarius	Jilin, China
F18	CCMJ1810	Wild	Pleurotus pulmonarius	Jilin, China
F2	CCMJ2162	Wild	Pleurotus pulmonarius	Yunnan, China
F20	CCMJ1870	Wild	Pleurotus pulmonarius	Heilongjiang, China
F21	CCMJ1905	Wild	Pleurotus pulmonarius	Heilongjiang, China
F3	CCMJ2163	Wild	Pleurotus pulmonarius	Yunnan, China
F318	CCMJ2340	Wild	Pleurotus pulmonarius	Yunnan, China
F319	CCMJ2341	Wild	Pleurotus pulmonarius	Yunnan, China
F320	CCMJ2342	Wild	Pleurotus pulmonarius	Yunnan, China
F321	CCMJ2343	Cultivated	Pleurotus pulmonarius	Yunnan, China
F324	CCMJ2346	Wild	Pleurotus pulmonarius	Yunnan, China
F333	CCMJ2355	Wild	Pleurotus pulmonarius	Pakistan
F334	CCMJ2256	Wild	Pleurotus pulmonarius	Pakistan
F336	CCMJ2130	Wild	Pleurotus pulmonarius	Pakistan
F337	CCMJ2131	Wild	Pleurotus pulmonarius	Pakistan
F344	CCMJ2362	Cultivated	Pleurotus pulmonarius	Heilongjiang, China
F359	CCMJ2384	Wild	Pleurotus pulmonarius	Heilongjiang, China
F360	CCMJ2385	Wild	Pleurotus pulmonarius	Yunnan, China
F361	CCMJ2386	Wild	Pleurotus pulmonarius	Yunnan, China
F362	CCMJ2387	Wild	Pleurotus pulmonarius	Yunnan, China
F363	CCMJ2388	Wild	Pleurotus pulmonarius	Yunnan, China
F364	CCMJ2389	Wild	Pleurotus pulmonarius	Yunnan, China
F365	CCMJ2390	Wild	Pleurotus pulmonarius	Yunnan, China
F366	CCMJ2391	Wild	Pleurotus pulmonarius	Yunnan, China
F367	CCMJ2392	Wild	Pleurotus pulmonarius	Yunnan, China
F368	CCMJ2393	Wild	Pleurotus pulmonarius	Yunnan, China
F369	CCMJ2394	Wild	Pleurotus pulmonarius	Yunnan, China
F370	CCMJ2395	Wild	Pleurotus pulmonarius	Yunnan, China
F371	CCMJ2396	Wild	Pleurotus pulmonarius	Yunnan, China
F372	CCMJ2397	Wild	Pleurotus pulmonarius	Yunnan, China
F376	CCMJ2816	Wild	Pleurotus pulmonarius	Sichuan, China
F4	CCMJ2164	Wild	Pleurotus pulmonarius	Yunnan, China
F5	CCMJ2165	Wild	Pleurotus pulmonarius	Yunnan, China
F53	CCMJj2040	Wild	Pleurotus pulmonarius	Sichuan, China
F6	CCMJ2166	Wild	Pleurotus pulmonarius	Yunnan, China
F65	CCMJ1817	Wild	Pleurotus pulmonarius	Yunnan, China
F68	CCMJ2146	Wild	Pleurotus pulmonarius	Sichuan, China
F7	CCMJ2167	Wild	Pleurotus pulmonarius	Yunnan, China
F72	CCMJ2043	Wild	Pleurotus pulmonarius	Jilin, China
F73	CCMJ2044	Wild	Pleurotus pulmonarius	Jilin, China
F74	CCMJ2045	Wild	Pleurotus pulmonarius	Jilin, China
F79	CCMJ1547	Wild	Pleurotus pulmonarius	Heilongjiang, China
F8	CCMJ2168	Wild	Pleurotus pulmonarius	Yunnan, China
F81	CCMJ1872	Wild	Pleurotus pulmonarius	Heilongjiang, China
F86	CCMJ1887	Wild	Pleurotus pulmonarius	Heilongjiang, China
F9	CCMJ2169	Wild	Pleurotus pulmonarius	Yunnan, China
F96	CCMJ2051	Wild	Pleurotus pulmonarius	Yunnan, China
PPU	CCMJ2152	Cultivated	Pleurotus pulmonarius	Jilin, China

## Sheet: pleurotus ostreatus
Strain ID	Herbarium ID	Type	Species	Location
P0	CCMJ3141	Cultivated	Pleurotus ostreatus	Jilin, China
P10	CCMJ2140	Cultivated	Pleurotus ostreatus	Changchun, China
P11	CCMJ2140	Cultivated	Pleurotus ostreatus	Changchun, China
P164	CCMJ2186	Cultivated	Pleurotus ostreatus	Heilongjiang, China
P167	CCMJ2189	Cultivated	Pleurotus ostreatus	Heilongjiang, China
P173	CCMJ2195	Cultivated	Pleurotus ostreatus	Heilongjiang, China
P176	CCMJ2198	Cultivated	Pleurotus ostreatus	Heilongjiang, China
P179	CCMJ2201	Cultivated	Pleurotus ostreatus	Heilongjiang, China
P186	CCMJ2208	Cultivated	Pleurotus ostreatus	Heilongjiang, China
P191	CCMJ2213	Cultivated	Pleurotus ostreatus	Shandong, China
P279	CCMJ2301	Cultivated	Pleurotus ostreatus	Yunnan, China
P297	CCMJ2319	Cultivated	Pleurotus ostreatus	Yunnan, China
P317	CCMJ2339	Cultivated	Pleurotus ostreatus	Yunnan, China
P346	CCMJ2364	Cultivated	Pleurotus ostreatus	Yunnan, China
P35	CCMJ2031	Wild	Pleurotus ostreatus	Yunnan, China
P40	CCMJ2033	Cultivated	Pleurotus ostreatus	Yunnan, China
P62	CCMJ041	Wild	Pleurotus ostreatus	Yunnan, China
P67	CCMJ2145	Wild	Pleurotus ostreatus	Changchun, China
P90	CCMJ912	Wild	Pleurotus ostreatus	Changchun, China
P92	CCMJ2147	Wild	Pleurotus ostreatus	Changchun, China

## Sheet: Pleurotus cf. floridanus
Strain ID	Herbarium ID	Type	Species	Location
P202	CCMJ2224	Wild	Pleurotus cf. floridanus	Shandong, China
P325	CCMJ2347	Wild	Pleurotus cf. floridanus	Pakistan
P326	CCMJ2348	Wild	Pleurotus cf. floridanus	Pakistan
P329	CCMJ2351	Wild	Pleurotus cf. floridanus	Pakistan
P330	CCMJ2352	Wild	Pleurotus cf. floridanus	Pakistan
P331	CCMJ2353	Wild	Pleurotus cf. floridanus	Pakistan
P332	CCMJ2354	Wild	Pleurotus cf. floridanus	Pakistan
P334	CCMJ2136	Wild	Pleurotus cf. floridanus	USA
P335	CCMJ2137	Wild	Pleurotus cf. floridanus	USA
P328	CCMJ2350	Cultivated	Pleurotus cf. floridanus	Pakistan
P271	CCMJ2293	Cultivated	Pleurotus cf. floridanus	Kunming, China
P287	CCMJ2309	Cultivated	Pleurotus cf. floridanus	Kunming, China
P289	CCMJ2311	Cultivated	Pleurotus cf. floridanus	Kunming, China
P290	CCMJ2312	Cultivated	Pleurotus cf. floridanus	Kunming, China
P296	CCMJ2318	Cultivated	Pleurotus cf. floridanus	Kunming, China
P298	CCMJ2320	Cultivated	Pleurotus cf. floridanus	Kunming, China
P299	CCMJ2321	Cultivated	Pleurotus cf. floridanus	Kunming, China
P301	CCMJ2323	Cultivated	Pleurotus cf. floridanus	Kunming, China
P309	CCMJ2331	Cultivated	Pleurotus cf. floridanus	Kunming, China
P316	CCMJ2338	Cultivated	Pleurotus cf. floridanus	Kunming, China
P282	CCMJ2304	Cultivated	Pleurotus cf. floridanus	Yunnan, China
